# Supplementary material for: Sex-dependent impact of early-life stress and adult immobilization in the attribution of incentive salience in rats
Source: PLoS One. 2018 Jan 11;13(1):e0190044. doi: 10.1371/journal.pone.0190044 (PMC5764258; doi:10.1371/journal.pone.0190044)
Supplement: S1 File — Individual data for each animal of the measures analyzed. (XLSX) [file pone.0190044.s008.xlsx]

## Sheet: MATERNAL DATA
dam code	group	PUPS_DELIVERY	SEX_DELIVERY	PUPS_ADJUSTED	SEX_ADJUSTED	ab2	ab3	ab4	ab5	ab6	ab7	ab8	ab13	ab18	lg2	lg3	lg4	lg5	lg6	lg7	lg8	lg13	lg18	off2	off3	off4	off5	off6	off7	off8	off13	off18	b2	b3	b4	b5	b6	b7	b8	b13	b18	sn2	sn3	sn4	sn5	sn6	sn7	sn8	sn13
C2	CTRL	16	50	12	50	57	72	58	33	31	27	27	25	21	11	13	6	8	1	4	4	7	8	27	22	41	55	63	66	66	69	64	2	0	0	1	1	1	1	0	0	2	1	0	2	0	5	5	0
C3	CTRL	15	40	12	50	44	58	53	25	30	25	17	25	15	7	8	5	7	5	5	4	15	16	45	26	30	57	61	58	68	43	47	0	4	4	0	2	1	1	1	0	0	6	10	15	6	16	12	26
C4	CTRL	14	35.71	12	41.67	58	41	50	27	22	23	15	17	15	5	12	8	11	18	4	2	8	7	33	25	23	59	55	70	79	77	69	0	9	11	2	0	0	0	0	1	0	16	20	7	7	3	5	2
C6	CTRL	15	73.33	10	60	63	44	45	24	28	27	25	13	0	5	2	8	4	5	3	6	7	6	27	47	35	74	60	79	68	83	87	5	2	0	3	0	1	0	2	0	1	7	7	0	7	1	3	3
C7	CTRL	9	55.56	9	55.56
C8	CTRL	11	36.36	10	40	58	53	47	12	21	17	8	5	3	16	5	10	4	4	7	2	3	5	30	32	36	74	71	72	90	94	84	0	1	3	6	2	0	0	0	7	2	5	5	3	2	0	0	0
C11	CTRL	12	75	8	62.5	72	58	36	20	24	16	27	28	9	14	7	6	5	2	8	6	6	11	11	32	49	57	68	75	39	67	64	2	7	7	14	1	0	0	1	1	0	0	0	1	8	3	14	0
C15	CTRL	19	57.89	12	50	55	53	49	18	20	43	22	13	2	5	4	11	8	11	6	4	6	7	35	35	36	72	68	52	71	72	70	0	0	4	2	2	0	0	2	0	0	7	7	3	2	0	4	7
C16	CTRL	12	41.67	12	41.67	48	39	33	21	25	17	24	13	5	8	7	4	11	14	4	7	7	12	29	36	48	52	59	80	65	67	44	4	3	4	8	0	0	0	1	1	9	15	13	14	12	2	5	16
C18	CTRL	14	50	12	50	71	49	42	31	15	11	12	10	12	14	4	2	5	3	5	6	6	5	15	32	38	50	72	71	80	59	75	5	9	6	8	5	1	2	1	0	1	7	10	6	2	13	2	26
C22	CTRL	10	60	10	60	67	58	57	46	40	35	28	23	24	12	7	6	7	6	6	6	3	2	20	27	28	38	48	56	53	75	63	0	4	3	7	2	5	1	0	2	0	5	7	4	3	11	5	0
C27	CTRL	10	50	10	50	67	42	38	33	25	17	22	7	6	18	5	4	5	5	5	5	4	3	15	45	47	56	66	76	69	90	74	1	11	14	0	0	2	0	0	0	1	5	6	4	5	2	5	1
C28	CTRL	15	53.33	12	50	51	32	30	20	18	10	27	12	4	15	3	3	7	5	16	6	4	7	32	59	63	60	79	70	67	75	56	1	1	1	2	0	0	0	1	3	0	0	0	10	0	5	0	10
C29	CTRL	13	46.15	12	50	70	57	48	25	42	21	26	18	10	7	11	7	7	7	3	7	9	7	21	20	34	43	39	46	60	77	62	3	0	0	8	0	0	0	0	0	0	11	11	14	14	39	11	1
E1	ELS	13	61.54	13	61.54	67	66	41	30	23	31	31	25	18	6	8	12	7	11	8	8	5	8	24	24	45	57	54	60	60	68	39	2	3	0	0	0	0	0	0	0	4	1	3	7	13	1	1	2
E5	ELS	14	50	12	50	56	48	53	16	31	38	24	24	7	11	4	12	10	10	7	11	6	4	26	38	31	60	59	56	60	55	50	6	3	2	5	0	0	1	4	3	0	5	5	4	0	0	5	13
E9	ELS	9	44.44	9	44.44	74	41	48	21	32	45	40	18	10	11	7	12	6	8	7	8	6	15	15	9	15	54	59	41	51	73	52	2	13	15	0	0	0	0	0	0	5	28	10	16	5	8	4	7
E10	ELS	11	45.45	11	45.45	69	56	47	23	21	43	19	24	5	11	11	10	15	7	7	5	8	15	14	31	37	53	72	44	60	71	74	3	3	3	5	1	0	21	1	1	4	0	2	4	2	8	0	0
E12	ELS	12	41.67	12	41.67	71	53	43	33	21	30	43	24	9	7	9	3	5	7	8	7	5	1	20	27	47	56	73	52	48	69	52	1	6	7	5	1	0	0	0	0	1	1	1	0	4	6	3	10
E13	ELS	11	54.55	11	54.55	64	56	46	36	36	49	49	15	6	6	3	5	6	8	6	7	3	15	28	14	18	53	47	27	22	85	69	0	9	7	0	1	6	2	0	0	1	21	23	6	16	16	21	1
E14	ELS	14	50	12	50	55	48	46	21	31	39	23	16	18	10	14	5	11	6	6	10	6	3	31	25	29	32	54	51	45	71	63	1	9	10	8	1	0	5	0	2	0	6	7	27	4	7	26	8
E17	ELS	16	75	10	60	58	49	38	28	39	17	34	14	10	14	9	5	5	12	11	11	8	8	24	23	36	67	48	62	61	75	72	8	3	4	0	7	2	0	1	0	2	17	22	2	0	9	2	3
E19	ELS	11	54.55	11	54.55
E20	ELS	13	46.15	12	50	69	55	57	26	21	19	19	6	20	11	12	13	7	7	4	7	0	14	22	29	29	43	72	64	75	52	40	1	0	0	3	0	0	0	2	0	0	4	2	9	0	12	4	27
E21	ELS	11	72.73	8	62.5	73	64	49	66	57	56	66	21	17	10	3	6	1	7	7	9	7	7	15	27	39	25	28	19	26	71	61	3	5	4	4	0	1	0	1	0	1	1	1	4	9	21	5	2
E23	ELS	13	46.15	12	50	65	72	60	42	49	19	30	24	3	5	8	13	8	7	8	2	9	9	24	11	27	38	29	51	38	70	52	0	3	0	4	5	0	0	0	2	1	7	2	12	9	23	30	2
E24	ELS	12	41.67	12	41.67	56	65	63	52	34	25	38	48	20	10	17	17	11	3	8	3	8	15	28	18	24	27	36	61	43	39	27	2	3	3	5	4	0	0	3	3	0	1	1	11	21	8	18	6
E25	ELS	12	66.67	10	60	71	57	40	22	20	36	28	18	10	13	10	6	11	9	4	5	3	9	6	18	39	59	73	59	52	76	65	3	6	5	9	2	0	0	4	3	7	9	8	4	0	4	9	1
E26	ELS	10	50	10	50	77	57	57	44	25	52	55	31	21	13	9	8	3	6	9	14	4	1	11	31	34	28	29	22	16	51	59	0	4	1	7	7	2	3	0	1	2	0	0	20	35	27	11	14
ab = arched back by day
lg = licking grooming by day
off = off nest by day
b = blanket nursing by day
sn = supine nursing by day
bw 0 and 9 = pups body weight at PND0 and 9
NOTE=When needed log transformations were made (see "statistical analysis")
	EXCLUDED (pups died)
[truncated: 17 more columns]

## Sheet: BW PUPS POST-WEANING
CODE	SEX	ELS	IMO	bw21	bw60
1_0m	MALE	CTRL	NO IMO	46.5	269.6
1_1m	MALE	CTRL	NO IMO	44.3	248.3
3_1m	MALE	CTRL	NO IMO	35.6	226.2
3_2m	MALE	CTRL	NO IMO	48.3	256.6
9_1m	MALE	CTRL	IMO	48.3	257.3
9_3m	MALE	CTRL	IMO	48.6	264.7
10_0m	MALE	CTRL	NO IMO	46.9	263.8
10_3m	MALE	CTRL	NO IMO	40.6	244.4
15_0m	MALE	CTRL	NO IMO	48.5	268.1
15_3m	MALE	CTRL	NO IMO	50.5	265.6
16_0m	MALE	CTRL	IMO	48.2	257.3
16_1m	MALE	CTRL	IMO	44.2	240.1
17_1m	MALE	CTRL	IMO	48.1	252.4
17_3m	MALE	CTRL	IMO	42.1	241.3
24_1m	MALE	CTRL	IMO	47.3	241.8
24_3m	MALE	CTRL	IMO	47	265.6
27_1m	MALE	ELS	IMO	48.2	260.5
27_3m	MALE	ELS	IMO	45.1	246.2
29_1m	MALE	ELS	IMO	49.1	254.9
29_3m	MALE	ELS	IMO	47.7	264.4
32_0m	MALE	ELS	NO IMO	38.3	234.5
32_1m	MALE	ELS	NO IMO	45	232.7
35_1m	MALE	ELS	NO IMO	55.5	278.3
35_3m	MALE	ELS	NO IMO	45.4	258
36_0m	MALE	ELS	NO IMO	44.6	259.7
36_2m	MALE	ELS	NO IMO	46.6	254.1
40_1m	MALE	ELS	NO IMO	49.2	257.1
40_3m	MALE	ELS	NO IMO	40.2	226.3
45_0m	MALE	ELS	NO IMO	45.7	264.7
45_2m	MALE	ELS	NO IMO	47.4	258.8
47_1m	MALE	ELS	IMO	51	259.5
47_3m	MALE	ELS	IMO	45.5	242.4
48_0m	MALE	ELS	IMO	51	288.2
48_2m	MALE	ELS	IMO	43.2	237.3
49_1m	MALE	ELS	IMO	48.7	250
49_3m	MALE	ELS	IMO	46.9	252.6
52_1m	MALE	ELS	IMO	40.1	230
52_2m	MALE	ELS	IMO	47.9	247.4
54_0m	FEMALE	CTRL	IMO	50	180.5
54_1m	FEMALE	CTRL	IMO	42.4	188
56_0m	FEMALE	CTRL	NO IMO	45.7	188.5
56_2m	FEMALE	CTRL	NO IMO	40.9	158.5
59_2m	FEMALE	CTRL	NO IMO	50	191
59_3m	FEMALE	CTRL	NO IMO	43	166
60_0m	FEMALE	CTRL	NO IMO	44.3	194.9
60_1m	FEMALE	CTRL	NO IMO	37.2	162.3
61_2m	FEMALE	CTRL	IMO	44.6	182.7
61_3m	FEMALE	CTRL	IMO	45.5	176.9
63_1m	FEMALE	CTRL	IMO	34.5	165.2
63_3m	FEMALE	CTRL	IMO	48.6	171.8
66_0m	FEMALE	CTRL	IMO	29	149
66_2m	FEMALE	CTRL	IMO	43.7	175.3
69_0m	FEMALE	CTRL	NO IMO	38.7	167.3
69_2m	FEMALE	CTRL	NO IMO	46.1	179.5
76_0m	FEMALE	CTRL	NO IMO	37.4	171.3
76_2m	FEMALE	CTRL	NO IMO	44.7	177.8
81_1m	FEMALE	CTRL	IMO	38.6	193
81_3m	FEMALE	CTRL	IMO	46.5	191.3
82_0m	FEMALE	ELS	NO IMO	35.1	155.5
82_1m	FEMALE	ELS	NO IMO	44.8	173
85_1m	FEMALE	ELS	IMO	45.2	175.4
85_3m	FEMALE	ELS	IMO	44.3	185.4
89_2m	FEMALE	ELS	IMO	44.1	178.1
89_3m	FEMALE	ELS	IMO	45.1	174
91_1m	FEMALE	ELS	NO IMO	42.2	179.9
91_3m	FEMALE	ELS	NO IMO	43.7	172.5
97_0m	FEMALE	ELS	IMO	40	169.8
97_2m	FEMALE	ELS	IMO	38.2	168.3
98_0m	FEMALE	ELS	IMO	38.6	180.7
98_1m	FEMALE	ELS	IMO	43.1	179.3
99_2m	FEMALE	ELS	NO IMO	45.5	198.1
99_3m	FEMALE	ELS	NO IMO	39.8	175.5
104_0m	FEMALE	ELS	IMO	47.8	186.2
104_1m	FEMALE	ELS	IMO	48	168.9
107_1m	FEMALE	ELS	NO IMO	43.4	176.4
107_3m	FEMALE	ELS	NO IMO	41	190.6
111_1m	FEMALE	ELS	NO IMO	38.8	170.7
111_2m	FEMALE	ELS	NO IMO	42.2	172
113_0m	MALE	ELS	NO IMO	42.3	214.3
113_3m	MALE	ELS	NO IMO	42.2	240.2
bw = body weight at PND21 and 60

## Sheet: BEHAVIOR
CODE	SEX	ELS	IMO	D1_TIME_LEV	D1_TIME_MAG(lev)	D1_ENT_MAG(ITI)	D1_ENT_MAG(pel)	D1_ACTIVITY	D5_TIME_LEV	D5_TIME_MAG(lev)	D5_ENT_MAG(ITI)	D5_ENT_MAG(pel)	D5_LAT_MAG(lev)	D5_ACTIVITY	D5_SNIFF_LEV	ST-GT score
1_0m	MALE	CTRL	NO IMO	10.36	0	6	0	3050.1	5.34	100.6	257	10	1.81	5425.27	3.17	-23.82
1_1m	MALE	CTRL	NO IMO	16.52	31	241	7	4945.8	127.51	13.66	214	5	2.42	4459.02	1.46	28.46
3_1m	MALE	CTRL	NO IMO	15.5	53	356	2	4872	112.75	58.4	290	16	3.27	5859.33	0	13.59
3_2m	MALE	CTRL	NO IMO	14.46	72	268	6	2881	18.71	49.13	74	12	2.74	3464.65	7.91	-7.61
9_1m	MALE	CTRL	IMO	6.21	12	40	0	5110.6	35.46	87.95	305	13	2.99	3175.69	8.74	-13.12
9_3m	MALE	CTRL	IMO	11.65	13	66	3	5208.8	2.94	96.84	235	6	2.58	6053.25	0.23	-23.48
10_0m	MALE	CTRL	NO IMO	14.2	13	75	0	3950.7	20.19	122.56	197	10	2.65	3305.78	7.58	-25.59
10_3m	MALE	CTRL	NO IMO	32.34	26	104	1	4957.7	35.25	15.28	75	19	4.39	4247.19	3.01	4.99
15_0m	MALE	CTRL	NO IMO	25.91	7	31	2	3844.2	39.98	23.92	160	4	1.45	2841.83	1.05	4.01
15_3m	MALE	CTRL	NO IMO	6.84	31	166	2	4755.8	6.88	100.6	446	9	1.53	3875.51	1.2	-23.43
16_0m	MALE	CTRL	IMO	5.31	53	287	10	4617.5	17.22	92.58	235	8	1.89	3688.29	7.35	-18.84
16_1m	MALE	CTRL	IMO	8.01	0	5	0	2347.3	3.39	129.76	249	14	2.09	2063.17	0	-31.59
17_1m	MALE	CTRL	IMO	31.27	30	150	8	4638.8	44.15	79.06	193	17	2.41	2794.14	9.81	-8.73
17_3m	MALE	CTRL	IMO	20.2	69	354	4	3718.7	3.54	131.89	480	12	2.4	3060.38	0	-32.09
24_1m	MALE	CTRL	IMO	16.93	13	69	2	3771.7	32.41	5.38	1	0	8	1726.8	0	6.76
24_3m	MALE	CTRL	IMO	20.16	0	3	0	3835.5	9.43	0	7	0	8	2251.66	0	2.36
27_1m	MALE	ELS	IMO	8.01	0	35	0	4940.4	83.14	72.08	260	11	2.06	4474.57	0.56	2.77
27_3m	MALE	ELS	IMO	25.35	0	8	0	3541.4	4.88	93.47	540	9	2.07	2748.76	0	-22.15
29_1m	MALE	ELS	IMO	13.16	26	183	4	5901.6	34.18	87.74	218	16	2.07	4569.9	13.56	-13.39
29_3m	MALE	ELS	IMO	11.15	35	170	6	4907.6	1.09	124.57	311	10	2.45	4284.73	0	-30.87
32_0m	MALE	ELS	NO IMO	29.07	0	6	0	3515.6	77.55	44.9	191	3	1.6	5151.69	0	8.16
32_1m	MALE	ELS	NO IMO	22.38	2	35	0	3993.9	9.63	81.71	300	14	1.39	2902.66	3.69	-18.02
35_1m	MALE	ELS	NO IMO		19	75	0		45.44	73.3	236	11	2.91	2332.19	9.79	-6.97
35_3m	MALE	ELS	NO IMO	31.02	21	177	3	4334.1	132.35	7.01	80	11	4.94	4555.61	0	31.33
36_0m	MALE	ELS	NO IMO	15.85	23	53	0	4721.6	9.37	148.39	294	7	3.15	2357.48	0.89	-34.76
36_2m	MALE	ELS	NO IMO	26.85	20	54	0	3998.1	34.3	89.59	535	7	1.88	2914.75	2.75	-13.82
40_1m	MALE	ELS	NO IMO	19.52	32	188	4	7295	91.32	61.81	267	5	2.66	4713.06	0	7.38
40_3m	MALE	ELS	NO IMO	16.25	12	85	2	2544.6	49.45	86.82	226	5	2.88	4221.6	1.38	-9.34
45_0m	MALE	ELS	NO IMO	8.78	63	252	5	5504.7	25.42	129.37	464	12	1.56	3463.63	1.82	-25.99
45_2m	MALE	ELS	NO IMO	27.27	23	106	0	3035.9	148.77	11.74	203	9	2.08	3476.99	4.39	34.26
47_1m	MALE	ELS	IMO	11.3	14	86	4	4676.8	49.59	74.07	222	12	2.24	5428.06	9.63	-6.12
47_3m	MALE	ELS	IMO	10.85	17	74	1	4852.6	5.74	84.71	263	9	1.86	4608.58	0.68	-19.74
48_0m	MALE	ELS	IMO	11.94	12	83	3	5698.3	122.45	15.39	264	10	4.51	5034.69	0	26.77
48_2m	MALE	ELS	IMO	16.87	34	168	4	4160.5	4.65	79.71	262	15	1.73	2694.35	1.55	-18.77
49_1m	MALE	ELS	IMO	22.18	3	47	0	4250.9	39.99	57.95	234	11	2.46	3260.45	6.29	-4.49
49_3m	MALE	ELS	IMO	14.47	33	134	3	3296.9	15.95	62.57	221	19	1.28	3347.84	0.54	-11.66
52_1m	MALE	ELS	IMO	16.98	17	132	0	2326	61.84	65.04	293	11	2.23	4436.29	1.13	-0.8
52_2m	MALE	ELS	IMO	14.4	37	205	7	4476.7		24.59	355	12	1.89	3809.92	0
54_0m	FEMALE	CTRL	IMO	17.2	67	219	9	4382.6	120.14	26.34	217	16	2.57	3984.29	2.38	23.45
54_1m	FEMALE	CTRL	IMO	12.5	0	0	0	4863.2	21.92	3.2	8	0	8	3011.99	0.87	4.68
56_0m	FEMALE	CTRL	NO IMO	45.39	23	55	0	5262.7	179.21	2.81	98	8	2.7	5665.76	0	44.1
56_2m	FEMALE	CTRL	NO IMO	24.36	53	275	9	5027.2	174.47	1.01	133	8	1.17	4978.28	0	43.37
59_2m	FEMALE	CTRL	NO IMO	6.36	27	169	3	5473.7	178.99	0.42	159	0	8	4535.9	0	44.64
59_3m	FEMALE	CTRL	NO IMO	35.66	46	197	7	6460.8	135.49	47.81	209	17	3.83	4072.12	0	21.92
60_0m	FEMALE	CTRL	NO IMO	16.34	37	124	3	4914.1	181.46	0	79	0	8	5379.6	0	45.37
60_1m	FEMALE	CTRL	NO IMO	14.53	10	77	0	3034.6	1.45	126.57	368	13	1.83	2844.61	0	-31.28
61_2m	FEMALE	CTRL	IMO	29.84	23	204	1	6586.7	174.01	1.71	182	4	0.93	4232.59	0	43.07
61_3m	FEMALE	CTRL	IMO	13.96	47	179	0	5530.4	145.67	7.16	254	5	3.27	5986.13	0.53	34.63
63_1m	FEMALE	CTRL	IMO	30.8	44	204	1	6397.4	154.61	20.87	219	5	2.27	5019.28	0	33.44
63_3m	FEMALE	CTRL	IMO	13.22	56	295	8	4985.1	158.3	12.08	468	8	3.13	3546.9	0	36.56
66_0m	FEMALE	CTRL	IMO	9.22	53	130	2	4919.1	152.3	29.32	158	7	4.95	6920.81	2.82	30.75
66_2m	FEMALE	CTRL	IMO	16.81	32	139	1	4776	105.97	45.76	176	7	3.45	5116.57	0	15.05
69_0m	FEMALE	CTRL	NO IMO	16.42	4	32	0	6113.4	19.8	98.21	289	9	2.86	3403.69	1.39	-19.6
69_2m	FEMALE	CTRL	NO IMO	12.36	3	22	1	2877.9	39.27	91.27	287	6	2.44	3577.48	6.31	-13
76_0m	FEMALE	CTRL	NO IMO	17.25	23	176	5	6387.9	3.8	134.11	272	11	1.84	4333.64	1.12	-32.58
76_2m	FEMALE	CTRL	NO IMO	25.2	34	151	4	4783.7	141.57	19.26	165	11	4.01	3774.29	1.81	30.58
81_1m	FEMALE	CTRL	IMO	17.69	14	99	2	4842.3	83.41	80.89	202	4	2.81	4038.59	4.74	0.63
81_3m	FEMALE	CTRL	IMO	12.84	46	104	3	4753.9	150.51	16.43	243	5	2.07	3390.23	0	33.52
82_0m	FEMALE	ELS	NO IMO	23.07	58	356	6	11448.4	68.06	85.8	221	13	2.06	4428.18	13.92	-4.44
82_1m	FEMALE	ELS	NO IMO	33.29	62	183	2	4860	151.46	5.09	83	5	3.27	4844.46	0	36.59
85_1m	FEMALE	ELS	IMO	20.07	27	139	4	7215	166.46	0	77	8	8	4837.38	0	41.62
85_3m	FEMALE	ELS	IMO	18.69	44	358	5	6346.3	74.96	55.08	263	8	3.01	5722.69	5.05	4.97
89_2m	FEMALE	ELS	IMO	7.6	24	132	2	7077	23.94	92.22	192	12	1.92	5455.74	1.12	-17.07
89_3m	FEMALE	ELS	IMO	7.27	23	127	1	6950.7	14.85	100.84	325	8	1.59	4578.94	3.11	-21.5
91_1m	FEMALE	ELS	NO IMO		14	67	0	4182.9	6.61	153.5	412	12	1.98	4744.75	0.84	-36.72
91_3m	FEMALE	ELS	NO IMO	33.65	23	239	7	7929.7	173.33	2.1	183	11	0.14	6307.06	0	42.81
97_0m	FEMALE	ELS	IMO	13.48	21	167	4	4892.2	34.73	95.1	254	11	2.5	6971.52	3.59	-15.09
97_2m	FEMALE	ELS	IMO	14.56	33	406	3	11854.9	50.8	62.88	227	10	2.68	3219.84	1.13	-3.02
98_0m	FEMALE	ELS	IMO	10.71	47	263	2	5602	0	135.38	332	9	1.92	1328.5	0	-33.85
98_1m	FEMALE	ELS	IMO	16.63	35	187	10	6317.1	39.12	82.38	210	19	2.58	7515.26	0.27	-10.82
99_2m	FEMALE	ELS	NO IMO	6.92	44	169	4	5008.4	94.86	55.59	88	3	3.39	4500.52	0	9.82
99_3m	FEMALE	ELS	NO IMO	35.96	13	43	0	4066	78.47	60.03	242	14	2.54	4499.66	1.67	4.61
104_0m	FEMALE	ELS	IMO	25.04	27	171	3	8384.8	176.34	0	63	20	8	3301.31	1.36	44.09
104_1m	FEMALE	ELS	IMO	12.54	43	260	5	7592.5	4.19	113.47	399	24	1.56	4518.56	0	-27.32
107_1m	FEMALE	ELS	NO IMO	40.24	4	51	0	5471.7	2.94	75.09	327	6	2.36	3457.67	0	-18.04
107_3m	FEMALE	ELS	NO IMO	22.22	0	61	0	3187.3	45.3	32.09	182	10	2.53	3140.51	7.29	3.3
111_1m	FEMALE	ELS	NO IMO	19.83	22	116	3	4713.3	160.84	2.37	117	24	0.77	5220.71	0	39.62
111_2m	FEMALE	ELS	NO IMO	21.48	18	215	7	4740.1	79.75	42.68	278	4	2.2	3764.92	0	9.27
113_0m	MALE	ELS	NO IMO		40	130	3	4106.7	4.06	82.53	183	13	2.33	4312.02	0.3	-19.62
113_3m	MALE	ELS	NO IMO	13.26	51	203	4	4373	67.19	84.73	176	4	2.19	3311.82	0	-4.39
D1_TIME_LEV = day 1, time spent lever
D1_TIME_MAG(lev) = day 1, time inside magazine when lever
D1_ENT_MAG(ITI) = day 1, entries inside magazine when ITI
D1_ENT_MAG(pel) = day1, entries inside magazine when pellet
D1_ACTIVITY = day 1, activity
D5_TIME_LEV = day 5, time spent lever
D5_TIME_MAG(lev) = day 5, time inside magazine when lever
D5_ENT_MAG(ITI) = day 5, entries inside magazine when ITI
D5_ENT_MAG(pel) = day 5, entries inside magazine when pellet
D5_LAT_MAG(lev) = day 5, latency approach magazine when lever
D5_ACTIVITY = day 5, activity
D5_SNIFF_LEV = day 5, sniffing to lever
ST-GT score = sign-tracking versus goal-tracking score

## Sheet: ISH
CODE	SEX	ELS	IMO	TH_VTA	TH_SN	TH_LC	D1_AcbS	D1_DLST	D1_DMST
1_0m	MALE	CTRL	NO IMO		413.39	843.02	361.19	424.04	396.78
1_1m	MALE	CTRL	NO IMO	172.56	201.75	445.72	282.61	312.66	327.14
3_1m	MALE	CTRL	NO IMO	254.87	456.57	758.22	326.55	366.15	357.98
3_2m	MALE	CTRL	NO IMO	334.4	428.1	563.33	253.9	280.47	310.13
9_1m	MALE	CTRL	IMO	277.13	330.48	670.01	265.6	376.03	396.79
9_3m	MALE	CTRL	IMO	309.8	444.88	873.8	352.94	363.16	389.49
10_0m	MALE	CTRL	NO IMO	222.36	268.91	837.11	407.31	469.98	474.04
10_3m	MALE	CTRL	NO IMO	188.87	233.25	833.38	354.76	407.73	405.49
15_0m	MALE	CTRL	NO IMO	285.92	351.73	702.65	355.6	395.44	391.77
15_3m	MALE	CTRL	NO IMO	314.18	378.03	1039.8	399.57	425.99	457.87
16_0m	MALE	CTRL	IMO	194.82	265.5	647.74	400.82	428.5	429.67
16_1m	MALE	CTRL	IMO	234.85	273.32	499.86	421.26	466.68	468.33
17_1m	MALE	CTRL	IMO	263.92	252.89	880.47	317.92	393.13	394.04
17_3m	MALE	CTRL	IMO	286.63	305.53	716.9	355.65	417.56	407.22
24_1m	MALE	CTRL	IMO	194.74	266.95	633.21	265.15	269.36	286.23
24_3m	MALE	CTRL	IMO	257.56	390.08	830.42	313.28	374.76	376.21
27_1m	MALE	ELS	IMO	230.59	399.32	986.72	384.56	473.47	451.72
27_3m	MALE	ELS	IMO	268.23	351.34	737.2	293.6	366.67	361.71
32_0m	MALE	ELS	NO IMO	340.6	385.24	590.56	255.91	261.58	290.85
32_1m	MALE	ELS	NO IMO	264.2	460.34	895.5	279.4	332.82	338.41
36_0m	MALE	ELS	NO IMO	303.86	337.69	651.24	393.96	453.37	415.18
40_3m	MALE	ELS	NO IMO	207.35	250.57	746.74	300.22	348.22	383.08
45_0m	MALE	ELS	NO IMO	270.49	300.32	894.63	407.27	464.83	463.23
45_2m	MALE	ELS	NO IMO	228.85	344.4	848.56	394.98	440.82	437.02
47_3m	MALE	ELS	IMO	239.07	467.76	725.12	350.07	425.53	385.83
48_0m	MALE	ELS	IMO	268.99	377.39	789.23	370.25	434.85	448.23
48_2m	MALE	ELS	IMO	382.6	494.74	830.72	420.89	465.46	490.47
49_1m	MALE	ELS	IMO	232.03	346.64	691.56	316.44	355.16	363.58
49_3m	MALE	ELS	IMO	297.59	395.96	1002.17	419.57	517.41	510.29
52_1m	MALE	ELS	IMO	374.86	458.87	495.15	342.03	318.02	336.29
54_0m	FEMALE	CTRL	IMO	331.46	381.5	908.36	368.25	433.32	426.78
56_0m	FEMALE	CTRL	NO IMO	268.53	340.81	738.54	363.89	414.99	426.99
56_2m	FEMALE	CTRL	NO IMO	265.86	343.1	725.86	367.01	469.24	444.4
59_2m	FEMALE	CTRL	NO IMO	344.3	524.21	664.76	332.2	383.69	383.26
60_0m	FEMALE	CTRL	NO IMO	222.83	223.61	554.81	349.02	400.79	404.51
60_1m	FEMALE	CTRL	NO IMO	231.95	257.37	729.72	310.06	366.47	378.41
61_2m	FEMALE	CTRL	IMO	378.58	374.19	1035.58	383.7	337.68	353.28
61_3m	FEMALE	CTRL	IMO	250.57	405.07	621.02	319.93	387.59	372.53
63_3m	FEMALE	CTRL	IMO	231.6	329.55	839.35	384.18	471.98	477.94
66_0m	FEMALE	CTRL	IMO	309.09	432.49	1022.94	344.54	409.67	395.39
66_2m	FEMALE	CTRL	IMO	215.62	291.69	603.43	281.41	334.15	341.09
69_0m	FEMALE	CTRL	NO IMO	202.08	283.45	558.29	396.55	409.4	425.96
69_2m	FEMALE	CTRL	NO IMO	153.1	168.5	373.27	374.59	457.58	447.59
76_0m	FEMALE	CTRL	NO IMO	305.47	362.11	815.01	447.4	509.29	491.68
81_1m	FEMALE	CTRL	IMO	341.45	478.1	757.5	351.81	373.9	390
81_3m	FEMALE	CTRL	IMO	355.69	324.66	840.02	449.26	482.85	466.73
82_0m	FEMALE	ELS	NO IMO	344.32	520.78	783.24	416.44	454.22	460.4
82_1m	FEMALE	ELS	NO IMO	225.65	330.54	494.47	400.49	458.08	463.12
85_1m	FEMALE	ELS	IMO	237.11	313.88	497.93	278.56	320.29	322.13
85_3m	FEMALE	ELS	IMO	251.55	307.89	556.74	299.1	369.41	372.42
89_2m	FEMALE	ELS	IMO	192	277.45	649.47	315.39	346.31	355.39
89_3m	FEMALE	ELS	IMO	304.3	483.46	607.64	324.69	410.12	426.1
91_1m	FEMALE	ELS	NO IMO	225.98	203.99	421.4	389.37	454.66	437.94
91_3m	FEMALE	ELS	NO IMO	337.02	277.46	542.92	370.89	377.47	409.28
97_2m	FEMALE	ELS	IMO	168.7	255.91	574.33	204.69	236.28	257.47
98_0m	FEMALE	ELS	IMO	258.78	333.88	711.72	376.55	396.74	411.34
99_3m	FEMALE	ELS	NO IMO	366.5	431.55	1154.22	420.14	438.54	442.18
104_0m	FEMALE	ELS	IMO	275.6	450.43	938.28	347.9	430.33	401.36
104_1m	FEMALE	ELS	IMO	208.63	273.4	802.02	223.62	263.47	245.07
107_3m	FEMALE	ELS	NO IMO	280.65	332.27	639.55	318.87	349.89	367.07
111_1m	FEMALE	ELS	NO IMO	189.83	219.27	563.44	303.62	282.84	295.6
111_2m	FEMALE	ELS	NO IMO	168.7	274.62	531.58	362.13	415.78	378.52
113_0m	MALE	ELS	NO IMO	142.7	176.49	434	369.99	401.45	384.48
113_3m	MALE	ELS	NO IMO	186.64	276.61	636.14	332.79	381.7	381.48
